# Supplementary material for: Reminding Peer Reviewers of Reporting Guideline Items to Improve Completeness in Published Articles: Primary Results of 2 Randomized Trials
Source: JAMA Netw Open. 2023 Jun 9;6(6):e2317651. doi: 10.1001/jamanetworkopen.2023.17651 (PMC10257091; doi:10.1001/jamanetworkopen.2023.17651)
Supplement: Supplement 4. — eTable 6. Data Set From the CONSORT-PR Study, Excluding Variables That Would Identify Individual Studies or Journals eTable 7. Explanation of Variables Used in CONSORT-PR eTable 8. Data Set from the SPIRIT-PR Study, Excluding Variables That Would Identify Individual Studies eTable 9. Explanation of Variables Used in SPIRIT-PR [file jamanetwopen-e2317651-s004.xlsx]

## Sheet: Table of contents
Speich B, Mann E, Schönenberger CM, et al. Reminding peer reviewers of reporting guideline items to improve completeness in published articles: primary results of 2 randomized trials. JAMA Netw Open. 2023;6(6):e2317651. doi:10.1001/jamanetworkopen.2023.17651
This supplemental material has been provided by the authors to give readers additional information about their work.
eTable	Title
eTable 6	Data Set from the CONSORT-PR Study, Excluding Variables That Would Identify Individual Studies or Journals
eTable 7	Explanation of Variables Used in CONSORT-PR
eTable 8	Data Set from the SPIRIT-PR Study, Excluding Variables That Would Identify Individual Studies
eTable 9	Explanation of Variables Used in SPIRIT-PR

## Sheet: eTable 6
Nr	ID	Journal	Hypothesis	Design	Design other	Centres	Trial arms	Planned sample size	Sponsor	Intervention	Medical speciality	Outcome (1) define primary outcome,	Outcome (2) How it was measured	Outcome (3) The time point of the primary outcome (for time to event outcomes, such as overall survival, at least the follow-up period or censoring point should be reported)	Outcome (4) what the analysis metric was (eg, change from baseline, final value)?	Sample size (1) the estimated outcomes in each group	Sample size (2) the α (type I) error level	Sample size (3) the statistical power (or the β (type II) error level)	Sample size (4) ) for continuous outcomes, the SD of the measurements	Sequence generation (Does the description make it clear if the ‘assigned intervention is determined by a chance process and cannot be predicted’?)	Allocation concealment (Is it clear whether or not and how the care provider enrolling participants was made ignorant of the next assignment in the sequence (different from blinding)? Possible methods can rely on centralised or ‘third-party’ assignment (ie, use of a central telephone randomisation system, automated assignment system, sealed containers)	Blinding (1): Blinding status of trial participants	Blinding (2): Blinding status of care providers	Blinding (3): Blinding status of outcome assessor for primary outcome	Outcomes and estimation (Is the estimated effect size and its precision (such as SD or 95% CI) for each treatment arm reported?; When the primary outcome is binary, both the relative effect (risk ratio, relative risk or OR) and the absolute effect (risk difference) should be reported with CI)	Harms (Is the number of affected persons in each group, the severity grade (if relevant) and the absolute risk (eg, frequency of incidence) reported? Are the number of serious, life threatening events and deaths reported? If no adverse event occurred this should be clearly stated.)	Registration (Is the registry and the registration number reported? If the trial was not registered, this should be stated.)	Protocol (is it stated where the trial protocol can be assessed (eg, published, supplementary file, repository, directly from author, confidential and therefore not available)?	Funding (1) the funding sources	Funding (2) the role of the funder(s) described?	Randomisation arm	Date Sent To EIC	Decision date	days_until_decision
1			Superiority	Parallel group		Multicentre	2		Investigator initiated			1	1	1	0	0	1	1	0	1	0	1	1	1	1	1	1	1	1	1	0			40
2			Superiority	Other (define)		Multicentre	2		Investigator initiated			1	1	1	0	0	1	1	1	1	1	1	1	1	1	1	1	0	1	0	1			50
3			Non-inferiority/Equivalence	Parallel group		Multicentre	2		Investigator initiated			1	1	0	1	1	1	1	1	1	0	1	1	0	1	1	1	1	1	1	1			60
4			Superiority	Parallel group		Single centre	4		Investigator initiated			0	1	0	1	0	1	1	1	1	0	1	1	0	0	0	1	0	1	0	0			133
5			Superiority	Parallel group		Multicentre	2		Investigator initiated			1	1	1	1	0	1	1	0	1	1	1	1	1	1	1	1	1	1	0	0			91
6			Superiority	Parallel group		Multicentre	3		Investigator initiated			1	1	1	1	1	1	1	1	1	1	1	1	1	1	0	1	1	1	1	0			113
7			Superiority	Parallel group		Multicentre	3		Investigator initiated			1	1	0	1	1	1	1	1	1	1	1	1	1	1	1	1	1	1	1	1			22
8			Superiority	Parallel group		Single centre	2		Investigator initiated			0	1	1	1	0	0	0	0	0	0	1	0	1	0	0	0	0	1	0	0			95
9			Superiority	Parallel group		Multicentre	2		Investigator initiated			1	1	1	1	1	1	1	1	1	1	1	1	0	1	1	1	1	1	1	0			31
10			Superiority	Parallel group		Single centre	2		Investigator initiated			1	1	1	1	0	1	1	1	1	1	1	1	1	1	1	1	1	1	0	1			48
11			Superiority	Parallel group		Single centre	2		Investigator initiated			1	1	1	1	1	1	1	1	1	1	1	1	1	1	0	1	0	0	0	0			132
12			Superiority	Parallel group		Multicentre	2		Investigator initiated			1	1	1	0	0	1	1	1	1	1	1	1	1	1	0	1	1	1	1	0			66
13			Non-inferiority/Equivalence	Parallel group		Multicentre	2		Investigator initiated			1	1	1	1	0	1	1	1	1	1	1	1	1	1	1	1	1	1	1	1			66
14			Superiority	Cluster		Multicentre	2		Investigator initiated			1	0	1	1	0	1	1	0	0	0	0	0	0	1	0	1	1	1	1	1			30
15			Superiority	Parallel group		Multicentre	2		Investigator initiated			1	1	1	1	0	1	1	1	0	0	1	1	1	0	1	1	0	0	0	0			28
16			Superiority	Parallel group		Multicentre	2		Investigator initiated			1	1	1	1	1	1	1	1	0	0	1	1	1	1	1	1	0	0	0	1			25
17			Superiority	Parallel group		Multicentre	2		Investigator initiated			1	1	1	1	0	1	1	1	1	1	1	1	1	1	1	1	1	1	1	1			72
18			Unclear	Parallel group		Multicentre	2		Investigator initiated			0	0	0	0	0	0	0	0	0	0	1	1	0	0	1	0	0	1	0	0			139
19			Superiority	Cluster		Multicentre	2		Investigator initiated			1	1	1	1	0	1	1	1	1	1	1	1	1	1	1	1	1	1	1	1			45
20			Superiority	Cluster		Multicentre	2		Investigator initiated			1	1	0	0	0	0	1	0	1	1	1	1	1	1	1	1	1	1	1	1			51
21			Superiority	Cluster		Multicentre	2		Investigator initiated			1	1	0	1	0	1	1	1	1	1	1	0	1	1	1	1	1	1	1	1			30
22			Superiority	Cluster		Multicentre	2		Investigator initiated			1	1	1	0	0	1	1	0	1	1	1	1	1	0	1	1	1	1	1	1			78
23			Superiority	Split body		Single centre	2		Investigator initiated			0	0	0	0	0	0	0	0	1	1	1	1	0	1	0	1	0	1	1	0			28
24			Superiority	Parallel group		Multicentre	3		Investigator initiated			0	0	0	0	0	0	0	0	0	0	1	1	0	0	1	0	0	1	0	0			171
25			Unclear	Parallel group		Single centre	2		Investigator initiated			0	0	0	0	0	0	0	0	1	0	1	1	1	0	1	0	0	1	0	0			61
26			Superiority	Parallel group		Single centre	2		Investigator initiated			1	1	1	0	0	1	1	1	1	1	1	1	1	1	1	1	0	1	1	1			55
27			Superiority	Parallel group		Single centre	2		Investigator initiated			1	1	1	1	0	1	1	1	1	0	1	1	1	1	1	1	1	1	0	1			139
28			Superiority	Cluster		Multicentre	2		Investigator initiated			1	1	1	1	1	1	1	1	1	1	1	1	0	1	1	1	1	1	1	1			74
29			Superiority	Parallel group		Unclear	2		Investigator initiated			1	1	0	1	0	0	0	0	1	1	1	1	0	0	0	0	0	1	0	1			39
30			Superiority	Other (define)		Multicentre	2		Investigator initiated			0	0	0	0	0	1	1	1	1	0	1	1	1	1	0	1	1	0	0	1			157
31			Superiority	Parallel group		Multicentre	2		Investigator initiated			1	1	1	1	0	1	1	1	1	1	1	1	1	1	1	1	1	1	1	0			100
32			Superiority	Crossover		Single centre	2		Investigator initiated			0	0	0	0	0	1	1	1	0	0	0	0	0	1	0	0	0	0	0	1			72
33			Superiority	Parallel group		Multicentre	2		Investigator initiated			1	1	0	1	1	1	1	1	1	1	1	1	1	1	1	1	1	1	0	0			25
34			Superiority	Parallel group		Single centre	2		Investigator initiated			1	1	0	0	0	1	1	1	1	1	1	1	1	1	1	1	1	1	0	1			48
35			Superiority	Parallel group		Multicentre	3		Industry			1	1	0	1	0	0	0	0	1	0	1	1	0	0	1	1	0	1	1	1			28
36			Superiority	Parallel group		Single centre	2		Investigator initiated			1	1	1	1	0	0	0	0	1	0	1	1	0	1	1	1	1	1	0	0			52
37			Superiority	Parallel group		Multicentre	2		Investigator initiated			1	1	0	1	1	1	1	1	1	1	1	1	1	0	1	1	1	1	0	0			184
38			Non-inferiority/Equivalence	Parallel group		Multicentre	2		Investigator initiated			1	1	1	1	1	1	1	1	1	1	1	1	0	1	0	1	1	1	1	0			47
39			Superiority	Cluster		Multicentre	2		Investigator initiated			1	1	1	1	0	1	1	1	1	0	1	1	1	1	1	1	1	1	1	0			39
40			Superiority	Cluster		Multicentre	2		Investigator initiated			1	1	1	1	0	1	1	0	1	1	1	1	1	1	1	1	1	1	0	0			202
41			Superiority	Parallel group		Multicentre	2		Investigator initiated			0	1	1	1	0	1	1	1	0	0	1	0	1	0	0	0	0	1	0	0			113
42			Superiority	Parallel group		Multicentre	2		Investigator initiated			0	0	0	0	0	0	0	0	1	1	1	1	0	0	0	1	0	1	1	1			55
43			Superiority	Parallel group		Multicentre	3		Investigator initiated			1	1	0	0	0	1	1	0	1	1	1	1	1	0	1	1	0	1	0	0			182
44			Non-inferiority/Equivalence	Parallel group		Multicentre	4		Industry			1	1	1	1	0	0	0	0	0	0	1	1	0	0	1	0	1	0	0	0			15
45			Superiority	Parallel group		Multicentre	2		Investigator initiated			1	1	1	1	1	1	1	1	1	1	1	1	0	1	1	1	1	1	1	1			7
46			Superiority	Parallel group		Single centre	3		Investigator initiated			1	1	1	1	1	1	1	1	0	1	1	1	1	1	1	1	1	1	1	0			54
47			Superiority	Parallel group		Single centre	2		Investigator initiated			1	1	1	1	1	1	1	1	0	0	1	1	1	1	0	1	1	1	0	1			87
48			Superiority	Parallel group		Single centre	3		Investigator initiated			0	1	1	1	0	1	1	1	1	0	1	1	0	0	1	1	0	0	0	1			43
49			Superiority	Parallel group		Single centre	3		Investigator initiated			1	1	0	1	0	1	1	0	1	1	1	1	1	0	0	1	1	1	1	0			76
50			Superiority	Parallel group		Single centre	2		Investigator initiated			1	1	1	1	1	1	1	1	0	0	1	1	1	0	1	1	1	1	0	0			9
51			Superiority	Parallel group		Single centre	2		Investigator initiated			1	1	1	1	1	1	1	1	1	1	1	1	1	1	1	1	0	0	0	0			149
52			Superiority	Parallel group		Multicentre	2		Investigator initiated			1	1	1	1	0	1	1	0	0	1	1	1	1	1	1	1	1	1	1	1			83
53			Superiority	Parallel group		Single centre	2		Investigator initiated			1	1	1	1	0	1	1	0	1	1	1	1	1	1	1	1	1	1	1	1			112
54			Superiority	Parallel group		Multicentre	2		Investigator initiated			1	1	0	1	0	1	1	0	1	0	1	1	1	1	1	1	1	1	1	1			110
55			Superiority	Parallel group		Single centre	3		Investigator initiated			1	1	1	1	0	1	1	1	0	0	1	1	0	0	1	1	0	0	0	0			29
56			Superiority	Parallel group		Multicentre	2		Investigator initiated			1	1	1	1	0	1	1	1	1	1	1	1	1	1	1	1	1	1	1	1			72
57			Superiority	Parallel group		Multicentre	2		Investigator initiated			0	1	0	0	0	0	0	0	0	0	1	1	1	0	0	1	0	1	0	1			25
58			Superiority	Parallel group		Single centre	3		Investigator initiated			1	1	1	0	0	1	1	0	1	1	1	1	1	1	0	1	0	1	0	0			112
59			Superiority	Parallel group		Single centre	3		Investigator initiated			1	1	1	1	0	1	1	0	1	1	1	1	1	1	1	1	0	1	1	0			120
60			Superiority	Parallel group		Multicentre	2		Investigator initiated			1	1	1	1	1	0	1	1	1	1	1	1	1	1	1	1	0	1	1	0			69
61			Superiority	Parallel group		Single centre	2		Investigator initiated			1	1	1	1	1	1	1	1	1	1	1	1	0	1	1	1	1	1	0	0			107
62			Superiority	Parallel group		Unclear	2		Investigator initiated			0	0	0	0	0	0	0	0	1	0	0	0	0	0	1	1	0	1	0	0			24
63			Superiority	Parallel group		Single centre	2		Investigator initiated			1	1	1	1	1	1	1	1	1	1	1	1	1	1	1	1	1	1	1	0			97
64			Superiority	Parallel group		Single centre	3		Investigator initiated			1	1	1	1	0	1	1	1	1	1	1	1	1	0	0	1	0	1	1	1			147
65			Superiority	Cluster		Multicentre	2		Investigator initiated			1	0	1	1	1	1	1	1	1	1	1	1	1	1	0	1	0	1	0	0			39
66			Superiority	Parallel group		Multicentre	4		Investigator initiated			1	1	1	1	1	0	1	1	1	1	1	1	1	1	1	1	1	1	1	1			44
67			Superiority	Parallel group		Single centre	3		Investigator initiated			1	1	1	1	1	1	1	1	1	0	1	1	0	0	0	1	0	1	1	1			19
68			Superiority	Parallel group		Single centre	2		Investigator initiated			0	0	0	0	0	0	0	1	1	1	1	0	1	0	1	1	0	0	1	0			106
69			Superiority	Cluster		Multicentre	2		Investigator initiated			1	1	1	0	0	0	0	0	1	1	1	1	1	1	0	0	0	1	0	1			47
70			Superiority	Parallel group		Unclear	3		Investigator initiated			1	1	1	1	0	0	0	0	0	0	0	0	0	1	0	1	0	1	0	1			74
71			Superiority	Parallel group		Single centre	2		Investigator initiated			1	1	1	1	0	1	1	1	1	1	1	1	1	1	1	0	0	1	0	1			117
72			Unclear/Not classified in this regard	Parallel group		Multicentre	3		Industry			1	1	1	1	0	0	0	0	1	1	1	1	1	0	1	1	0	1	0	0			32
73			Superiority	Parallel group		Single centre	2		Investigator initiated			1	1	1	1	1	1	1	1	1	0	1	1	1	0	1	1	0	1	0	0			156
74			Superiority	Cluster		Multicentre	2		Investigator initiated			1	1	1	0	0	1	1	1	1	1	1	1	1	1	1	1	1	1	0	0			41
75			Superiority	Parallel group		Single centre	3		Investigator initiated			1	1	1	1	0	1	1	1	1	1	1	1	1	1	1	1	1	1	1	0			41
76			Superiority	Parallel group		Single centre	2		Investigator initiated			1	1	1	1	1	0	1	1	1	0	1	1	1	0	1	1	0	1	0	1			69
77			Superiority	Parallel group		Single centre	2		Investigator initiated			1	1	1	1	1	1	1	1	1	1	1	1	1	0	1	1	0	0	0	1			191
78			Unclear/Not classified in this regard	Parallel group		Multicentre	4		Industry			1	1	0	1	0	1	1	1	1	1	1	1	0	1	1	1	1	1	0	0			19
79			Superiority	Parallel group		Single centre	2		Investigator initiated			1	1	1	1	0	1	1	0	1	1	1	1	1	1	1	1	0	1	0	1			11
80			Unclear/Not classified in this regard	Parallel group		Multicentre	2		Investigator initiated			1	1	0	1	0	0	0	0	1	0	0	0	0	0	1	0	0	1	0	0			70
81			Superiority	Parallel group		Multicentre	2		Investigator initiated			1	1	1	1	0	1	1	0	1	1	1	1	1	1	1	1	1	1	1	1			66
82			Superiority	Parallel group		Single centre	4		Investigator initiated			0	1	1	1	0	1	1	0	1	1	1	1	1	1	1	1	0	1	0	1			84
83			Superiority	Parallel group		Multicentre	3		Investigator initiated			1	1	1	1	0	1	1	1	0	0	1	1	1	1	1	1	1	0	0	0			145
84			Superiority	Parallel group		Multicentre	2		Investigator initiated			1	1	1	1	0	1	1	0	1	1	1	1	1	1	1	1	1	1	1	1			32
85			Superiority	Parallel group		Single centre	2		Investigator initiated			1	1	1	1	1	1	0	1	0	1	1	1	1	0	1	1	0	0	0	0			133
86			Superiority	Parallel group		Single centre	2		Investigator initiated			1	1	0	0	1	1	1	1	1	1	1	1	1	1	1	1	0	1	0	0			167
87			Superiority	Parallel group		Multicentre	2		Investigator initiated			1	1	1	1	1	1	1	1	1	1	1	1	1	1	1	1	1	1	1	0			29
88			Superiority	Cluster		Multicentre	3		Investigator initiated			1	1	1	1	0	1	1	1	0	1	0	1	1	1	1	1	1	1	0	1			86
89			Superiority	Parallel group		Unclear	2		Investigator initiated			1	1	0	1	1	1	1	1	0	1	1	1	0	0	0	1	0	1	0	0			55
90			Superiority	Crossover		Single centre	4		Investigator initiated			1	1	1	1	0	1	1	1	1	1	1	1	1	1	1	1	0	1	1	0			137
91			Superiority	Cluster		Multicentre	2		Investigator initiated			1	1	0	1	0	1	1	1	1	1	1	1	1	1	1	1	1	1	1	0			183
92			Non-inferiority/Equivalence	Parallel group		Single centre	2		Investigator initiated			1	1	1	1	0	1	1	1	0	0	1	1	1	1	1	1	0	1	1	1			48
93			Superiority	Parallel group		Multicentre	2		Investigator initiated			1	1	1	1	0	1	1	1	0	1	1	1	1	1	1	1	0	0	0	1			85
94			Superiority	Parallel group		Multicentre	2		Investigator initiated			1	1	1	1	0	1	1	1	1	1	1	1	1	1	1	1	1	1	1	1			78
95			Superiority	Parallel group		Multicentre	2		Investigator initiated			1	1	0	0	1	1	1	1	1	0	1	1	1	0	1	1	1	1	0	0			164
96			Superiority	Parallel group		Multicentre	2		Investigator initiated			1	1	0	1	0	1	1	1	1	0	1	1	1	1	1	1	0	1	1	1			142
97			Superiority	Parallel group		Single centre	2		Investigator initiated			1	1	1	1	0	1	1	1	1	1	1	0	1	1	1	1	1	1	1	1			67
98			Superiority	Other (define)		Multicentre	>4		Investigator initiated			1	1	1	1	1	1	1	1	1	0	1	1	1	1	0	1	1	1	1	0			50
99			Superiority	Factorial		Single centre	4		Investigator initiated			0	1	1	0	0	0	1	1	1	1	0	0	0	0	1	1	0	1	1	1			75
100			Superiority	Cluster		Multicentre	3		Investigator initiated			1	1	1	1	1	1	1	1	1	1	1	1	1	1	1	1	1	1	1	0			77
101			Superiority	Parallel group		Multicentre	2		Industry			1	1	1	1	1	1	1	0	1	0	1	0	1	1	1	1	1	0	0	0			106
102			Superiority	Parallel group		Multicentre	2		Industry			1	1	1	1	0	1	1	1	1	1	1	1	1	0	1	1	1	1	0	0			26
103			Superiority and non-inferiority	Other (define)		Multicentre	2		Investigator initiated			1	1	1	1	1	1	1	1	1	1	1	1	1	1	1	1	1	1	1	1			68
104			Superiority	Parallel group		Multicentre	2		Investigator initiated			1	1	1	1	1	1	1	1	1	1	1	1	1	1	1	1	1	1	1	0			78
105			Superiority	Parallel group		Multicentre	3		Investigator initiated			0	0	0	0	1	1	1	1	1	1	1	0	0	1	1	0	0	1	0	0			107
106			Superiority	Parallel group		Multicentre	2		Investigator initiated			1	1	1	1	1	1	1	1	0	0	1	1	1	0	1	1	0	0	0	1			29
107			Superiority	Parallel group		Single centre	2		Investigator initiated			1	1	1	1	1	1	1	1	1	1	1	1	1	1	1	1	1	1	1	1			68
108			Superiority	Parallel group		Multicentre	2		Investigator initiated			1	1	0	0	1	1	1	1	1	1	1	1	1	1	1	1	1	1	1	1			51
109			Superiority	Cluster		Multicentre	2		Investigator initiated			1	1	1	1	1	1	1	1	0	0	1	1	1	1	1	1	1	1	1	1			49
110			Superiority	Parallel group		Multicentre	2		Investigator initiated			1	1	1	1	0	0	0	0	1	1	1	1	1	1	1	1	1	1	1	0			44
111			Superiority	Cluster		Multicentre	2		Investigator initiated			1	1	1	1	1	1	1	1	0	0	1	1	1	1	0	1	1	1	1	0			91
112			Superiority	Parallel group		Multicentre	2		Investigator initiated			1	1	1	1	0	1	1	1	1	1	1	1	1	1	1	1	1	1	1	1			53
113			Non-inferiority/Equivalence	Parallel group		Multicentre	2		Industry			1	1	1	1	0	1	1	1	1	1	1	1	1	0	0	1	1	1	0	0			18
114			Superiority	Parallel group		Single centre	4		Investigator initiated			1	1	1	1	0	1	1	0	1	1	1	1	1	0	0	1	0	1	0	1			59
115			Superiority	Parallel group		Multicentre	2		Investigator initiated			1	1	0	1	0	1	1	0	1	1	1	1	1	1	1	1	1	1	0	1			57
116			Superiority	Parallel group		Multicentre	2		Investigator initiated			1	1	1	1	1	1	1	1	1	1	1	1	1	1	1	1	1	1	1	1			59
117			Superiority	Parallel group		Multicentre	2		Investigator initiated			1	1	0	1	1	1	1	1	1	1	1	1	1	1	1	1	1	1	1	1			11
118			Superiority	Parallel group		Multicentre	2		Investigator initiated			1	1	1	1	1	1	1	1	1	1	1	1	1	1	0	1	1	1	0	0			19
119			Superiority	Parallel group		Multicentre	2		Investigator initiated			1	1	1	1	1	1	1	1	1	1	1	1	1	1	1	1	1	1	0	0			59
120			Non-inferiority/Equivalence	Parallel group		Multicentre	2		Investigator initiated			1	1	1	1	0	1	1	1	1	0	1	1	1	1	1	1	1	1	1	1			94
121			Superiority	Cluster		Multicentre	2		Investigator initiated			1	1	1	1	0	0	1	1	1	1	1	1	1	1	1	1	1	1	1	1			78
122			Superiority	Parallel group		Multicentre	2		Investigator initiated			1	1	0	0	0	0	1	0	0	0	1	1	1	1	0	1	0	1	1	1			74
123			Superiority	Parallel group		Multicentre	2		Investigator initiated			1	1	1	1	0	1	1	0	1	1	1	1	1	1	1	1	1	1	1	0			93
124			Superiority	Cluster		Multicentre	2		Investigator initiated			1	1	1	1	0	1	1	1	0	0	0	0	0	0	1	1	1	1	1	0			82
125			Superiority	Parallel group		Multicentre	2		Investigator initiated			1	1	1	1	0	1	1	0	1	1	1	1	1	1	1	1	1	1	1	0			84
126			Superiority	Cluster		Multicentre	2		Investigator initiated			1	1	1	1	0	1	1	0	1	1	1	1	0	1	1	1	1	1	0	0			77
127			Superiority	Cluster		Multicentre	2		Investigator initiated			1	1	1	1	1	1	1	1	1	1	1	1	1	1	1	1	1	1	0	0			72
128			Superiority	Parallel group		Multicentre	2		Investigator initiated			1	1	1	1	1	1	1	1	1	1	1	1	0	1	1	1	1	1	1	1			43
129			Superiority	Parallel group		Single centre	2		Industry			1	1	1	0	0	1	1	0	1	1	1	1	1	1	1	1	1	1	1	0			120
130			Superiority	Parallel group		Multicentre	2		Investigator initiated			1	1	1	1	1	1	1	1	1	1	0	1	1	1	1	1	0	0	0	1			125
131			Superiority	Cluster		Multicentre	2		Investigator initiated			1	1	0	1	1	1	1	1	1	0	1	1	1	1	1	1	1	1	1	1			80
132			Superiority	Parallel group		Multicentre	2		Investigator initiated			1	1	0	0	0	1	1	0	1	1	1	1	1	0	1	1	1	0	0	0			193
133			Superiority	Cluster		Multicentre	2		Investigator initiated			0	1	0	0	0	0	0	0	1	1	1	1	0	1	1	1	0	0	0	0			192
134			Superiority	Parallel group		Single centre	2		Investigator initiated			1	1	1	1	0	1	1	0	1	0	1	1	1	0	1	1	1	1	0	1			165
135			Superiority	Cluster		Multicentre	4		Investigator initiated			0	1	0	0	0	0	0	0	0	0	1	1	1	0	1	1	1	1	1	1			134
136			Superiority	Parallel group		Multicentre	2		Investigator initiated			1	1	1	1	1	1	1	1	1	1	1	1	0	1	1	1	1	1	0	1			87
137			Superiority	Parallel group		Single centre	2		Investigator initiated			1	1	0	1	1	0	1	1	0	0	0	0	0	0	1	1	1	0	0	0			53
138			Superiority	Parallel group		Single centre	2		Investigator initiated			1	1	1	1	1	1	1	1	1	1	1	1	1	1	1	1	0	1	0	0			30
139			Superiority	Parallel group		Single centre	2		Investigator initiated			1	1	1	1	1	1	1	1	1	1	1	1	1	1	1	1	1	1	0	0			36
140			Superiority	Parallel group		Single centre	3		Investigator initiated			0	1	0	0	0	1	1	0	1	1	1	1	0	0	1	1	1	1	1	0			24
141			Superiority	Crossover		Single centre	2		Investigator initiated			0	1	0	0	0	1	1	0	0	1	1	1	1	0	1	1	0	1	0	1			51
142			Superiority	Parallel group		Single centre	2		Investigator initiated			0	0	0	0	0	1	1	1	1	0	1	1	1	0	1	1	0	1	0	1			145
143			Superiority	Cluster		Multicentre	2		Investigator initiated			1	1	1	1	0	1	1	0	1	1	1	1	1	1	1	1	1	1	1	0			74
144			Superiority	Parallel group		Single centre	2		Investigator initiated			0	0	0	0	0	1	1	1	0	0	1	1	1	0	0	0	1	1	1	0			43
145			Superiority	Parallel group		Single centre	2		Investigator initiated			1	1	1	1	1	1	1	0	1	1	0	1	1	1	1	1	1	1	1	0			75
146			Superiority	Factorial		Single centre	4		Investigator initiated			1	1	0	1	1	1	1	1	1	1	1	1	1	1	1	1	0	1	1	1			20
147			Superiority	Crossover		Single centre	2		Investigator initiated			0	1	0	0	1	1	1	1	1	1	1	1	1	1	1	1	1	1	1	0			36
148			Non-inferiority/Equivalence	Parallel group		Multicentre	2		Industry			1	1	1	1	1	1	1	1	0	0	1	1	0	1	1	0	1	1	1	0			209
149			Superiority	Parallel group		Single centre	2		Investigator initiated			1	1	1	1	0	1	1	1	0	1	0	1	0	1	1	1	1	1	1	0			72
150			Superiority	Parallel group		Single centre	2		Investigator initiated			1	1	1	1	0	1	1	0	0	1	1	1	1	0	0	1	0	1	1	0			206
151			Superiority	Parallel group		Multicentre	3		Investigator initiated			1	1	1	1	0	0	0	0	1	1	1	1	1	0	0	1	0	1	1	0			16
152			Superiority	Parallel group		Single centre	2		Investigator initiated			1	1	0	0	0	1	1	0	1	1	1	1	1	0	1	1	1	1	1	1			36
153			Superiority	Parallel group		Single centre	2		Investigator initiated			1	1	0	1	1	1	1	1	1	1	0	1	1	1	1	1	1	1	1	1			29
154			superiority	Parallel group		Single centre	3		Investigator initiated			0	1	0	0	0	1	1	0	1	1	1	1	1	0	1	1	1	1	1	1			15
155			Superiority	Parallel group		Single centre	3		Investigator initiated			1	1	1	1	0	1	1	1	1	0	1	1	1	0	1	1	1	1	1	1			20
156			Superiority	Parallel group		Single centre	2		Investigator initiated			1	1	1	1	0	1	1	1	0	1	1	1	1	1	1	1	1	1	1	1			27
157			Superiority	Parallel group		Multicentre	2		Investigator initiated			1	1	1	1	0	1	1	0	1	1	1	1	0	0	1	1	1	1	1	1			23
158			Superiority	Parallel group		Multicentre	2		Investigator initiated			1	1	1	1	0	1	1	1	1	1	1	1	1	1	0	1	1	1	0	1			42
159			Superiority	Parallel group		Single centre	2		Investigator initiated			1	1	1	1	0	1	1	1	0	1	1	1	0	1	1	1	1	1	1	0			14
160			Superiority	Parallel group		Multicentre	2		Investigator initiated			1	1	1	1	0	0	0	0	1	1	1	1	0	0	0	1	1	1	1	0			54
161			Superiority	Parallel group		Single centre	2		Investigator initiated			1	1	1	1	0	1	1	1	0	1	1	1	1	0	1	1	1	1	0	1			34
162			Superiority	Parallel group		Single centre	2		Investigator initiated			1	1	1	1	1	1	1	0	1	1	1	1	1	1	1	1	1	1	0	1			43
163			Superiority	Parallel group		Multicentre	2		Investigator initiated			0	0	0	0	1	1	1	1	1	1	1	1	1	0	1	1	1	1	1	0			50
164			Superiority	Crossover		Single centre	3		Investigator initiated			1	1	1	1	0	1	1	0	1	1	1	1	1	0	0	0	1	1	1	0			94
165			Superiority	Crossover		Single centre	2		Investigator initiated			1	1	0	0	1	1	1	1	1	1	1	1	1	1	1	1	1	1	1	1			7
166			Superiority	Crossover		Single centre	3		Investigator initiated			1	1	0	1	0	1	1	1	0	1	1	1	1	1	1	1	1	1	1	0			28
167			Superiority	Parallel group		Single centre	3		Investigator initiated			1	0	0	0	0	1	1	0	0	0	1	1	0	0	1	1	1	1	1	1			31
168			Superiority	Split body		Single centre	4		Investigator initiated			1	1	0	0	0	0	0	0	1	1	1	1	1	0	0	1	1	1	0	0			30
169			Superiority	Parallel group		Single centre	2		Investigator initiated			0	1	1	0	1	1	1	1	1	1	1	1	1	0	1	1	1	1	1	0			83
170			Superiority	Parallel group		Single centre	2		Investigator initiated			1	1	0	1	0	1	1	0	1	1	1	1	1	0	1	1	1	1	1	1			40
171			superiority	Cluster		Multicentre	2		Investigator initiated			1	1	1	1	1	1	1	1	1	1	1	1	1	1	0	1	0	1	1	0			29
172			Superiority	Parallel group		Single centre	2		Investigator initiated			1	1	1	1	0	1	1	0	1	1	1	1	1	1	1	1	1	1	0	0			80
173			Superiority	Parallel group		Multicentre	2		Industry			1	0	1	1	0	1	1	1	1	0	0	0	0	0	1	1	1	1	0	0			28
174			superiority	Parallel group		Single centre	2		Investigator initiated			1	1	1	1	0	1	1	0	1	0	1	1	1	1	0	1	1	1	1	1			24
175			Superiority	Parallel group		Single centre	2		Investigator initiated			1	1	0	0	1	1	1	1	1	1	1	1	1	0	0	1	1	1	1	1			26
176			Superiority	Parallel group		Single centre	2		Investigator initiated			1	1	0	1	0	1	1	1	1	1	1	1	0	1	0	1	0	1	1	1			73
177			Non-inferiority/Equivalence	Parallel group		Multicentre	2		Investigator initiated			1	1	1	1	1	1	1	1	1	1	1	1	1	1	1	1	1	1	1	0			56
178			Superiority	Parallel group		Single centre	2		Investigator initiated			1	1	1	1	1	1	1	1	1	1	1	1	1	1	1	1	0	1	1	0			50
179			Superiority	Parallel group		Single centre	2		Investigator initiated			1	1	1	1	1	1	1	1	1	0	1	1	1	1	1	1	1	1	1	0			22
180			Superiority	Parallel group		Single centre	2		Investigator initiated			1	1	0	1	0	1	1	1	1	1	1	1	1	0	0	1	1	1	1	0			76
181			Superiority	Cluster		Multicentre	2		Investigator initiated			0	1	0	0	0	1	1	0	1	1	0	1	0	1	0	1	1	1	1	1			57
182			Superiority	Parallel group		Multicentre	2		Investigator initiated			1	1	1	1	0	1	1	0	0	0	1	1	1	1	1	1	1	1	1	1			42
183			Superiority	Parallel group		Single centre	2		Investigator initiated			0	1	1	0	0	1	1	0	1	1	1	1	1	1	1	1	1	1	0	1			47
184			Superiority	Parallel group		Multicentre	2		Investigator initiated			0	0	0	0	0	1	1	0	1	0	1	0	0	0	0	1	1	1	1	1			36
185			Superiority	Parallel group		Single centre	2		Investigator initiated			0	0	1	1	0	1	1	1	1	0	1	1	0	0	0	1	1	1	1	0			59
186			Superiority	Parallel group		Single centre	2		Investigator initiated			0	0	0	0	0	1	1	1	1	1	1	1	1	0	1	1	0	1	1	1			37
187			Superiority	Parallel group		Single centre	2		Investigator initiated			1	1	0	0	1	1	1	1	0	1	1	1	1	0	0	1	0	1	1	0			120
188			Unclear/Not classified in this regard	Other (define)		Single centre	1		Investigator initiated			1	1	0	0	1	1	1	1	1	1	1	1	1	0	1	0	1	1	1	1			128
189			Superiority	Parallel group		Single centre	2		Investigator initiated			1	0	1	1	0	1	1	0	1	0	1	1	1	0	0	1	1	1	1	1			48
190			Superiority	Parallel group		Single centre	2		Investigator initiated			1	1	1	1	0	1	1	1	1	1	1	1	1	0	1	1	1	1	0	1			31
191			Superiority	Parallel group		Multicentre	2		Investigator initiated			1	1	1	1	0	1	1	1	1	1	1	1	1	1	1	1	1	1	1	1			42
192			superiority	Parallel group		Single centre	2		Investigator initiated			1	1	1	1	0	1	1	0	1	0	0	1	1	0	1	1	1	1	0	1			16
193			Superiority	Parallel group		Unclear	4		Investigator initiated			1	1	0	1	1	1	1	1	0	1	1	0	1	1	1	1	1	1	1	0			19
194			Superiority	Parallel group		Single centre	2		Investigator initiated			1	1	1	1	0	1	1	0	1	1	0	1	1	1	1	1	1	1	1	1			39
195			superiority	Parallel group		Single centre	2		Investigator initiated			1	1	1	1	0	1	1	0	1	0	1	1	1	0	0	1	0	1	0	1			147
196			superiority	Parallel group		Single centre	3		Investigator initiated			1	1	0	0	0	1	1	1	1	1	1	1	0	0	1	1	1	1	1	0			26
197			superiority	Parallel group		Single centre	3		Investigator initiated			1	1	1	1	1	1	1	1	0	0	1	1	1	1	1	1	1	1	1	1			134
198			superiority	Parallel group		Single centre	2		Investigator initiated			1	1	1	1	1	1	1	1	1	1	1	1	1	1	1	1	1	1	1	0			44
199			Superiority	Cluster		Multicentre	2		Investigator initiated			1	1	1	1	0	1	1	0	0	1	1	1	1	1	1	1	1	1	1	1			34
200			Superiority	Cluster		Multicentre	2		Investigator initiated			1	1	1	1	0	0	1	1	0	1	1	1	1	1	0	1	1	1	1	1			21
201			Superiority	Parallel group		Multicentre	2		Investigator initiated			1	1	1	1	0	0	0	0	0	1	1	1	0	0	1	1	1	1	1	0			44
202			superiority	Parallel group		Multicentre	2		Investigator initiated			0	1	0	0	0	1	1	0	1	1	1	1	1	1	1	1	1	1	0	1			45
203			Superiority	Parallel group		Multicentre	2		Investigator initiated			1	1	1	1	1	1	1	0	1	1	1	1	0	0	1	1	0	1	1	0			20
204			Superiority	Parallel group		Single centre	2		Investigator initiated			1	1	1	1	1	1	1	1	1	1	1	1	1	1	1	1	1	1	1	1			27
205			Superiority	Parallel group		Multicentre	2		Investigator initiated			0	1	0	0	0	1	1	0	1	1	1	1	1	0	1	1	1	1	1	1			47
206			Superiority	Parallel group		Multicentre	3		Investigator initiated			1	1	1	1	0	1	1	1	1	1	1	1	0	1	1	1	1	1	1	1			53
207			Unclear/Not classified in this regard	Parallel group		Multicentre	3		Industry			1	1	1	1	1	1	1	1	1	1	1	1	1	0	1	1	1	1	1	1			55
208			superiority	Cluster		Multicentre	2		Investigator initiated			1	1	1	1	1	1	1	1	1	0	1	1	1	1	0	1	1	1	1	1			53
209			superiority	Parallel group		Multicentre	4		Investigator initiated			1	1	1	1	0	1	1	0	1	1	1	1	1	1	1	1	1	1	0	0			13
210			Superiority	Parallel group		Single centre	2		Investigator initiated			1	1	0	0	0	1	1	1	1	1	0	0	0	0	1	1	1	1	1	1			81
211			superiority	Parallel group		Multicentre	2		Investigator initiated			1	0	1	1	1	1	1	1	1	1	1	1	0	1	0	1	1	1	1	1			25
212			superiority	Parallel group		Multicentre	2		Investigator initiated			1	1	1	1	1	1	1	1	1	1	1	1	1	1	1	1	1	1	1	0			22
213			superiority	Parallel group		Single centre	3		Investigator initiated			1	1	1	1	1	1	1	1	1	1	1	1	1	0	1	1	1	1	1	0			64
214			superiority	Parallel group		Single centre	3		Investigator initiated			1	0	1	1	0	1	1	0	0	0	1	1	1	0	1	1	0	1	0	0			115
215			superiority	Cluster		Multicentre	2		Investigator initiated			1	1	1	1	1	1	1	1	1	1	1	1	0	1	1	1	1	1	1	0			92
216			Non-inferiority/Equivalence	Parallel group		Single centre	2		Investigator initiated			0	1	0	0	1	1	1	1	1	0	0	0	1	0	1	1	0	1	1	0			17
217			superiority	Parallel group		Single centre	2		Investigator initiated			1	1	1	0	1	1	1	1	1	1	0	1	1	0	0	1	1	0	0	0			16
218			superiority	Parallel group		Multicentre	3		Investigator initiated			1	1	0	1	0	0	1	1	1	1	1	1	0	1	1	1	1	1	1	0			40
219			superiority	Other (define)		Multicentre	2		Investigator initiated			1	1	1	1	1	1	1	1	1	1	1	1	1	1	1	1	1	1	0	0			22
220			Superiority	Parallel group		Multicentre	2		Investigator initiated			1	1	1	1	1	1	1	1	1	1	1	1	1	1	1	1	0	1	0	1			63
221			Superiority	Cluster		Multicentre	2		Investigator initiated			1	1	1	0	0	1	1	1	1	1	0	1	1	1	1	1	1	1	1	1			36
222			superiority	Parallel group		Single centre	2		Investigator initiated			1	1	0	0	1	1	1	1	1	0	1	1	1	0	1	1	1	1	1	0			33
223			Superiority	Cluster		Multicentre	3		Investigator initiated			1	1	1	1	1	0	1	1	1	1	1	1	1	1	1	1	1	1	1	1			50
224			Superiority	Parallel group		Multicentre	2		Investigator initiated			1	1	1	1	0	1	1	0	1	0	1	1	1	0	1	1	1	1	0	0			28
225			Superiority	Parallel group		Single centre	2		Investigator initiated			1	1	1	1	1	1	1	1	1	1	1	1	1	1	1	1	1	1	1	1			76
226			superiority	Parallel group		Single centre	2		Investigator initiated			1	1	1	1	1	1	1	1	1	0	1	1	0	0	1	1	1	1	1	1			26
227			Superiority	Parallel group		Multicentre	2		Industry			1	1	1	1	0	1	1	1	1	0	1	1	0	1	1	1	1	1	1	0			27
228			Superiority	Parallel group		Single centre	2		Investigator initiated			1	1	1	1	0	1	1	0	1	1	1	1	1	0	1	1	1	1	1	1			142
229			Superiority	Parallel group		Multicentre	2		Investigator initiated			1	1	1	1	0	1	1	1	0	1	1	1	1	1	1	1	1	1	1	1			17
230			Superiority	Parallel group		Multicentre	3		Investigator initiated			1	1	1	1	1	1	1	1	1	1	1	1	1	1	1	1	1	1	1	0			16
231			superiority	Parallel group		Single centre	3		Investigator initiated			1	1	1	1	0	1	1	0	1	1	0	0	1	1	1	1	1	1	1	1			62
232			Superiority	Parallel group		Single centre	4		Investigator initiated			0	0	0	0	1	1	1	1	1	0	1	1	1	0	0	1	1	1	1	0			24
233			superiority	Cluster		Multicentre	2		Investigator initiated			1	1	0	0	0	0	1	1	1	0	1	1	1	0	1	1	1	1	1	1			47
234			Superiority	Parallel group		Single centre	2		Investigator initiated			0	1	1	0	0	1	1	0	0	1	1	1	1	1	1	1	1	0	0	1			33
235			Superiority	Parallel group		Single centre	2		Investigator initiated			1	1	1	1	0	1	1	1	1	0	1	1	0	1	0	1	1	1	1	0			24
236			Superiority	Cluster		Multicentre	2		Investigator initiated			0	1	0	0	0	0	1	1	1	1	1	1	1	1	1	1	1	1	1	0			67
237			Superiority	Parallel group		Multicentre	2		Investigator initiated			1	1	1	1	1	1	1	1	1	1	1	1	1	1	1	1	1	1	1	1			23
238			Superiority	Other (define)		Multicentre	4		Investigator initiated			1	1	1	1	1	1	1	1	1	1	1	1	1	1	1	1	1	1	1	1			61
239			Non-inferiority/Equivalence	Cluster		Multicentre	3		Investigator initiated			1	1	1	1	1	0	0	1	1	1	1	1	1	0	0	1	1	1	1	1			57
240			Superiority	Parallel group		Multicentre	2		Investigator initiated			1	1	1	1	1	0	1	1	0	1	1	1	1	0	1	1	1	1	1	0			134
241			Superiority	Parallel group		Multicentre	2		Investigator initiated			1	1	1	1	1	1	1	1	1	1	1	1	1	1	1	1	1	1	1	0			82
242			Superiority	Parallel group		Multicentre	3		Investigator initiated			0	1	0	1	0	1	1	1	1	1	1	1	0	0	1	1	1	1	1	1			57
243			Superiority	Cluster		Multicentre	2		Investigator initiated			1	1	1	1	1	1	1	1	1	1	1	1	0	1	1	1	1	1	1	0			20

## Sheet: eTable 7
ID Name	Explanation
Nr	All studies included in main analysis; numbered from 1 to 243
ID	ID for each manuscript as it was provided by the journal; this data is not provided as it would allow identifying seperate studies and journals
Journal	Journal whch handed the manuscript; this data is not provided as it would allow identifying handling journals
Hypothesis	Hypothesis of the study (possible answeres: Superiority; Non-inferiority/Equivalence; Superiority and non-inferiority; Unclear)
Design	Study design (possible answeres: Parallel group; Cluster; Crossover; Cluster-crossover; Factorial; Split body; Other (define))
Design other	Specific other study design in case the selection from variable "Design" did not match; this data is not provided as it would allow identifying seperate studies
Centres	Explanation if the study was multicentric, single-centre, or if this was unclear
Trial arms	Number of trial arms (possible answeres: 2, 3, 4, >4)
Planned sample size	The planned sample size of the trial; this data is not provided as it would allow identifying seperate studies
Sponsor	Explanation if the study was sponsered by industry or investigator initiated (meaning non-industry sponsored)
Intervention	The type of interventio that was assessed (e.g. drug, device, herbal, psychological); this data is not provided as it would allow identifying seperate studies and journals
Medical speciality	The medical speciality to which the treated patients can be allocated to (e.g. neurology, cardiovascular, respiratory, COVID-19); this data is not provided as it would allow identifying seperate studies and journals
Outcome (1) define primary outcome,	Reporting item (1=adequately reported; 0=not adequately reported): Sub-item 1 of the item "outcome". Was the definition of the primary outcome clear?
Outcome (2) How it was measured	Reporting item (1=adequately reported; 0=not adequately reported): Sub-item 2 of the item "outcome". Was it clear how the primary outcome was measured?
Outcome (3) The time point of the primary outcome (for time to event outcomes, such as overall survival, at least the follow-up period or censoring point should be reported)	Reporting item (1=adequately reported; 0=not adequately reported): Sub-item 3 of the item "outcome". Was the time point of the primary outcome clear (for time to event outcomes, such as overall survival, at least the follow-up period or censoring point should be reported)?
Outcome (4) what the analysis metric was (eg, change from baseline, final value)?	Reporting item (1=adequately reported; 0=not adequately reported): Sub-item 4 of the item "outcome". Was it clear what the analysis metric was (eg, change from baseline, final value)?
Sample size (1) the estimated outcomes in each group	Reporting item (1=adequately reported; 0=not adequately reported): Sub-item 1 of the item "sample size". Was the estimated outcomes in each group clear?
Sample size (2) the α (type I) error level	Reporting item (1=adequately reported; 0=not adequately reported): Sub-item 2 of the item "sample size". Was the type I error rate reported?
Sample size (3) the statistical power (or the β (type II) error level)	Reporting item (1=adequately reported; 0=not adequately reported): Sub-item 3 of the item "sample size". Was the type II error rate reported?
Sample size (4) ) for continuous outcomes, the SD of the measurements	Reporting item (1=adequately reported; 0=not adequately reported): Sub-item 4 of the item "sample size". Was the assumed variance of the assumtions reported (only applicable for continious outcomes)?
Sequence generation (Does the description make it clear if the ‘assigned intervention is determined by a chance process and cannot be predicted’?)	Reporting item (1=adequately reported; 0=not adequately reported): Does the description make it clear if the ‘assigned intervention is determined by a chance process and cannot be predicted’?
Allocation concealment (Is it clear whether or not and how the care provider enrolling participants was made ignorant of the next assignment in the sequence (different from blinding)? Possible methods can rely on centralised or ‘third-party’ assignment (ie, use of a central telephone randomisation system, automated assignment system, sealed containers)	Reporting item (1=adequately reported; 0=not adequately reported): Is it clear whether or not and how the care provider enrolling participants was made ignorant of the next assignment in the sequence (different from blinding)? Possible methods can rely on centralised or ‘third-party’ assignment (ie, use of a central telephone randomisation system, automated assignment system, sealed containers)
Blinding (1): Blinding status of trial participants	Reporting item (1=adequately reported; 0=not adequately reported): Sub-item 1 of the item "blinding". Is the blinding status of trial participants clear?
Blinding (2): Blinding status of care providers	Reporting item (1=adequately reported; 0=not adequately reported): Sub-item 2 of the item "blinding". Is the blinding status of care providers clear?
Blinding (3): Blinding status of outcome assessor for primary outcome	Reporting item (1=adequately reported; 0=not adequately reported): Sub-item 3 of the item "blinding". Is the blinding status of outcome assessors clear?
Outcomes and estimation (Is the estimated effect size and its precision (such as SD or 95% CI) for each treatment arm reported?; When the primary outcome is binary, both the relative effect (risk ratio, relative risk or OR) and the absolute effect (risk difference) should be reported with CI)	Reporting item (1=adequately reported; 0=not adequately reported): Is the estimated effect size and its precision (such as SD or 95% CI) for each treatment arm reported?; When the primary outcome is binary, both the relative effect (risk ratio, relative risk or OR) and the absolute effect (risk difference) should be reported with CI
Harms (Is the number of affected persons in each group, the severity grade (if relevant) and the absolute risk (eg, frequency of incidence) reported? Are the number of serious, life threatening events and deaths reported? If no adverse event occurred this should be clearly stated.)	Reporting item (1=adequately reported; 0=not adequately reported): Is the number of affected persons in each group, the severity grade (if relevant) and the absolute risk (eg, frequency of incidence) reported? Are the number of serious, life threatening events and deaths reported? If no adverse event occurred this should be clearly stated.
Registration (Is the registry and the registration number reported? If the trial was not registered, this should be stated.)	Reporting item (1=adequately reported; 0=not adequately reported): Is the registry and the registration number reported? If the trial was not registered, this should be stated.
Protocol (is it stated where the trial protocol can be assessed (eg, published, supplementary file, repository, directly from author, confidential and therefore not available)?	Reporting item (1=adequately reported; 0=not adequately reported): is it stated where the trial protocol can be assessed (eg, published, supplementary file, repository, directly from author, confidential and therefore not available)?
Funding (1) the funding sources	Reporting item (1=adequately reported; 0=not adequately reported):
Funding (2) the role of the funder(s) described?	Reporting item (1=adequately reported; 0=not adequately reported):
Randomisation arm	To which randomisation arm the manuscript was allocated to (1=intervention arm; 0=control arm)
Date Sent To EIC	Date when the manuscript was allocatd to an editor at journal level; this data is not provided as it would allow identifying seperate studies and journals
Decision date	Date when the first decision was communicated from the editor to the corresponding author; this data is not provided as it would allow identifying seperate studies and journals
days_until_decision	Duration in days from when the manuscript was allocated to an editor until the first decision was communicated to the corresponding author

## Sheet: eTable 8
Nr	ID	Hypothesis	Design	Design other	Centres	Trial arms	Planned sample size	Sponsor	Intervention	Medical speciality	Outcome (1): The specific measurement variable of the primary outcome which corresponds to the data collected directly from trial participants (e.g. Beck Depression Inventory score, all-cause mortality)	Outcome (2): The time point of the primary outcome (if time to event [e.g. overall survival] the follow-up period or censoring point)	Sample size (1): Total and per group sample size (including α-value and power)	Sample size (2): Which outcome was used for the sample size calculation	Sample size (3): The values assumed for the outcome in each study group or for one study group plus effect size	Sample size (4): A rationale or reference for the outcome values assumed for each study group	Sample size (5): Type of statistical test used	Sample size (6): Adjustment for losses to follow-up, or an explanation why this was not taken into account	Recruitment (1): The location of recruitment (e.g. emergency department, community)	Recruitment (2): The person who will identify patients (e.g. GP, surgeon, study nurse)	Recruitment (3): The expected recruitment rate or duration of recruitment	Allocation implementation: The person(s)who will enrol/assign participants	Blinding (1): Blinding status of trial participants	Blinding (2): Blinding status of care providers	Blinding (3): Blinding status of outcome assessor for primary outcome	Data collection methods: The person(s) who will collect data for the primary outcome	Data collection methods –retention: Strategies to promote participant retention and complete follow up (e.g. phone call reminders, financial compensation)	Statistical methods (1): The main analysis of the primary outcome including the analysis methods to be used for statistical comparisons	Statistical methods (2): The effect measure for the primary outcome (e.g. OR, RR, difference in means)	Statistical methods (3): Significance level and/or intended use of confidence intervals	Population analysis (1): Clear indication of which participants will be included in the main analysis.Simply stating intention-to-treat or per-protocol without further specification is not sufficient.	Population analysis (2): How missing data will be handled (or a description of why missing data is unlikely)	Access to data: A description of who will have access to the full dataset after the trial and whether individual patient data will be shared in any form with other researchers, the public and patients.	Randomisation arm	Date Sent To EIC	Decision date	days_until_decision
1		Superiority	Parallel group		Single centre	2		Investigator initiated			1	1	1	1	1	1	0	1	0	0	1	0	0	0	0	1	0	1	1	1	0	0	1	0			45
2		Superiority	Parallel group		Single centre	2		Investigator initiated			1	1	1	0	0	1	1	1	1	1	1	0	1	1	1	1	1	1	1	0	0	0	0	0			159
3		Superiority	Parallel group		Single centre	2		Investigator initiated			1	1	1	1	1	1	0	1	1	1	0	0	1	1	1	0	0	1	1	1	1	1	1	1			99
4		Superiority	Crossover		Single centre	2		Investigator initiated			1	1	1	1	0	1	0	1	1	1	1	0	1	1	1	1	1	1	0	1	0	1	0	1			154
5		Superiority	Parallel group		Multicentre	2		Investigator initiated			1	1	1	1	1	1	0	1	1	1	1	1	1	1	1	0	0	1	0	1	1	1	0	1			25
6		Superiority	Parallel group		Single centre	2		Investigator initiated			0	0	1	1	0	1	0	1	1	0	0	0	1	1	1	0	0	1	1	1	0	0	1	0			157
7		Non-inferiority/Equivalence	Parallel group		Multicentre	2		Investigator initiated			1	1	1	0	1	0	0	1	1	1	1	1	1	1	1	1	1	1	0	1	1	0	1	1			83
8		Superiority	Parallel group		Multicentre	3		Investigator initiated			1	1	1	1	1	0	1	1	0	1	1	0	1	1	0	0	0	1	1	1	1	0	1	0			61
9		Superiority	Parallel group		Multicentre	2		Investigator initiated			1	1	1	0	0	1	1	0	1	1	0	1	1	1	1	1	1	1	1	1	1	1	1	1			129
10		Superiority	Parallel group		Multicentre	3		Investigator initiated			1	0	1	1	1	1	0	1	1	1	1	0	1	1	1	0	0	1	1	1	1	0	0	0			56
11		Superiority	Parallel group		Multicentre	2		Investigator initiated			0	0	1	1	0	1	0	1	1	1	0	1	1	1	0	1	1	1	0	0	0	0	1	1			153
12		Superiority	Parallel group		Multicentre	2		Investigator initiated			1	1	1	1	0	1	0	1	1	1	1	1	1	1	1	1	1	1	1	1	0	1	0	0			45
13		Non-inferiority/Equivalence	Parallel group		Multicentre	2		Investigator initiated			1	1	0	1	1	1	0	1	1	1	1	0	1	1	0	1	0	1	0	1	1	1	0	1			36
14		Superiority	Parallel group		Multicentre	2		Investigator initiated			1	1	1	1	0	1	0	1	1	1	1	0	1	1	1	0	1	1	1	1	1	1	1	0			78
15		Superiority	Parallel group		Multicentre	2		Investigator initiated			1	1	1	1	1	1	1	1	0	1	1	0	1	1	1	0	1	0	0	0	0	1	0	0			166
16		Superiority	Factorial		Multicentre	4		Investigator initiated			1	1	1	1	1	1	0	1	1	1	1	0	1	1	1	0	1	1	0	1	1	1	1	0			122
17		Superiority and non-inferiority	Cluster		Multicentre	2		Investigator initiated			1	0	1	1	1	1	0	0	1	1	1	1	1	1	1	1	1	1	0	0	0	1	0	0			149
18		Superiority	Parallel group		Multicentre	2		Investigator initiated			1	1	1	1	1	1	1	1	1	1	0	1	1	1	1	1	1	1	0	1	0	1	0	0			98
19		Non-inferiority/Equivalence	Cluster		Multicentre	2		Investigator initiated			1	1	1	1	1	1	0	0	1	1	1	0	1	1	0	0	0	1	1	1	1	0	0	0			223
20		Superiority	Parallel group		Multicentre	2		Investigator initiated			1	1	1	1	0	1	0	1	0	1	1	1	1	1	1	1	0	1	0	0	0	0	0	1			98
21		Superiority	Cluster		Multicentre	2		Investigator initiated			1	1	1	1	1	1	1	1	1	0	1	1	1	1	1	1	1	1	0	0	1	1	0	1			59
22		Non-inferiority/Equivalence	Parallel group		Multicentre	2		Investigator initiated			1	1	1	1	1	1	1	1	1	1	1	1	1	1	1	1	1	1	1	1	0	1	0	0			139
23		Superiority	Parallel group		Single centre	2		Investigator initiated			1	1	1	1	0	1	1	1	1	0	0	1	1	1	0	1	1	1	1	1	1	1	0	0			252
24		Superiority and non-inferiority	Parallel group		Multicentre	2		Investigator initiated			1	1	0	1	1	0	1	1	1	1	1	1	1	1	1	0	0	1	1	1	1	1	0	0			77
25		Superiority	Parallel group		Single centre	2		Investigator initiated			0	0	1	0	0	1	0	1	1	0	0	0	1	1	1	0	0	0	0	0	0	0	0	0			65
26		Superiority	Parallel group		Multicentre	2		Investigator initiated			1	1	1	1	0	1	1	1	1	1	1	0	1	1	1	1	0	1	0	1	1	1	0	0			140
27		Superiority	Parallel group		Single centre	2		Industry			1	1	1	1	0	1	0	1	1	1	1	0	1	1	1	1	1	1	1	1	0	1	1	1			135
28		Superiority	Parallel group		Single centre	2		Investigator initiated			1	0	1	1	0	1	1	1	1	0	1	0	1	1	1	1	0	1	1	1	0	0	0	1			111
29		Superiority	Cluster		Multicentre	3		Investigator initiated			1	0	1	1	0	0	0	1	1	1	0	0	0	0	1	1	1	1	0	0	0	0	1	1			96
30		Superiority	Factorial		Multicentre	4		Investigator initiated			1	1	1	1	0	0	1	1	1	0	1	0	1	1	0	0	0	1	1	1	1	0	1	1			178
31		Non-inferiority/Equivalence	Parallel group		Single centre	2		Investigator initiated			0	0	1	1	1	1	0	1	1	1	0	0	1	1	1	0	1	1	1	1	0	0	0	1			38
32		Superiority	Parallel group		Multicentre	2		Investigator initiated			1	0	1	1	0	1	0	0	0	1	1	0	1	1	1	1	1	1	0	1	1	1	1	0			131
33		Superiority	Parallel group		Multicentre	2		Investigator initiated			1	1	1	1	1	1	0	1	1	1	1	1	1	1	1	1	1	1	1	1	0	0	0	1			32
34		Superiority	Parallel group		Multicentre	2		Investigator initiated			1	0	1	1	0	1	0	1	1	1	1	1	1	1	1	1	0	1	1	1	0	1	0	1			139
35		Non-inferiority/Equivalence	Parallel group		Multicentre	2		Investigator initiated			1	1	1	1	1	1	0	1	1	0	0	0	1	1	1	1	1	1	1	1	1	1	1	1			90
36		Superiority	Parallel group		Multicentre	2		Investigator initiated			1	1	1	1	1	0	0	1	1	0	1	0	1	1	1	1	0	1	0	1	0	0	1	0			112
37		Superiority	Cluster		Multicentre	2		Investigator initiated			1	1	1	1	1	1	0	1	1	1	1	1	1	1	1	1	1	0	0	0	0	1	0	0			167
38		Superiority	Parallel group		Single centre	2		Investigator initiated			0	1	1	0	0	0	1	1	1	1	0	1	1	1	1	1	1	1	0	1	0	1	0	1			152
39		Non-inferiority/Equivalence	Parallel group		Multicentre	2		Investigator initiated			1	1	1	1	1	1	1	1	0	0	1	0	1	1	1	1	0	1	1	1	1	0	0	0			90
40		Superiority	Parallel group		Multicentre	2		Investigator initiated			1	1	0	1	0	1	0	1	1	1	0	1	0	0	0	0	0	1	0	0	0	1	0	1			116
41		Superiority	Parallel group		Multicentre	2		Investigator initiated			1	1	1	1	1	1	0	1	1	1	1	1	1	1	1	0	0	1	1	1	0	1	0	1			48
42		Superiority	Parallel group		Multicentre	3		Investigator initiated			1	0	1	1	1	1	0	0	1	1	1	1	0	1	1	1	0	1	1	1	1	1	1	1			163
43		Superiority	Parallel group		Multicentre	2		Investigator initiated			1	1	1	1	1	1	0	1	0	0	1	0	1	1	1	1	0	1	0	1	1	0	0	0			91
44		Superiority	Parallel group		Multicentre	2		Investigator initiated			1	1	1	1	1	1	0	1	1	0	1	1	1	1	0	1	1	1	1	1	1	0	0	0			45
45		Superiority	Parallel group		Single centre	2		Investigator initiated			0	0	0	1	0	1	1	1	0	0	0	1	1	1	1	1	0	1	1	1	0	0	0	0			89
46		Superiority	Parallel group		Multicentre	2		Investigator initiated			1	1	1	1	1	1	1	1	1	1	0	1	0	0	1	1	1	1	0	0	0	1	1	1			102
47		Superiority	Parallel group		Single centre	2		Investigator initiated			1	1	1	1	0	1	0	1	1	1	1	1	1	1	1	0	1	0	0	0	1	1	1	1			106
48		Superiority	Parallel group		Single centre	3		Investigator initiated			0	0	0	1	0	1	1	0	1	1	1	0	0	0	0	0	1	1	0	0	0	1	1	0			136
49		Superiority	Cluster		Multicentre	2		Investigator initiated			0	1	1	1	0	1	0	1	0	0	0	1	1	1	0	1	1	1	0	0	0	1	1	0			150
50		Superiority	Parallel group		Single centre	2		Investigator initiated			1	1	1	1	1	1	0	1	1	1	0	0	1	1	0	1	1	1	1	1	0	1	1	1			25
51		Superiority	Crossover		Multicentre	2		Investigator initiated			1	1	0	1	0	1	0	1	1	0	0	0	1	0	0	1	0	1	0	1	0	0	0	0			138
52		Superiority	Parallel group		Single centre	2		Investigator initiated			1	0	1	1	0	1	0	1	1	0	1	1	1	1	1	1	1	1	0	1	1	0	1	0			174
53		Superiority	Crossover		Multicentre	3		Investigator initiated			1	1	1	1	0	1	0	1	1	1	0	1	1	1	0	0	0	1	0	0	1	1	1	1			114
54		Superiority	Crossover		Multicentre	2		Investigator initiated			1	1	0	1	0	1	0	1	0	0	1	0	1	1	0	0	0	1	1	1	1	1	0	0			157
55		Superiority	Parallel group		Multicentre	2		Investigator initiated			1	1	1	1	1	1	1	1	1	1	0	1	1	1	1	1	1	1	0	1	1	0	1	0			71
56		Superiority	Parallel group		Multicentre	2		Investigator initiated			1	1	1	1	0	1	0	1	1	1	0	0	0	0	0	1	0	1	0	1	0	0	0	0			86
57		Superiority	Parallel group		Multicentre	2		Investigator initiated			1	1	1	1	1	0	0	0	1	1	1	1	1	1	1	1	0	1	1	1	0	0	0	0			96
58		Superiority	Cluster		Multicentre	2		Investigator initiated			0	0	0	1	1	1	0	0	1	1	0	1	1	1	1	1	1	1	1	0	0	1	1	1			86
59		Superiority	Parallel group		Multicentre	2		Investigator initiated			1	1	0	1	0	1	1	1	1	0	1	0	1	1	1	1	0	1	0	0	0	0	0	1			122
60		Superiority	Parallel group		Multicentre	3		Industry			1	1	0	1	0	1	0	0	0	0	0	0	1	1	0	0	0	1	0	1	1	1	0	1			116
61		Superiority	Parallel group		Multicentre	3		Investigator initiated			1	0	1	1	1	0	0	1	0	1	1	0	1	1	0	0	0	0	1	0	0	0	0	1			124
62		Superiority	Cluster		Multicentre	2		Investigator initiated			1	1	0	1	0	1	0	1	1	1	1	0	1	1	1	1	1	1	1	0	0	1	1	1			118
63		Unclear	Parallel group		Multicentre	2		Investigator initiated			1	1	1	1	1	1	1	1	0	0	0	0	1	1	1	0	1	1	1	1	0	0	0	0			169
64		Superiority	Parallel group		Single centre	2		Industry			1	1	1	1	1	1	0	1	1	0	0	1	1	1	1	1	0	1	1	0	0	0	0	1			168
65		Superiority	Parallel group		Multicentre	2		Investigator initiated			1	1	1	1	1	1	0	1	1	0	0	1	1	1	0	0	0	1	0	1	1	1	1	0			105
66		Superiority	Parallel group		Multicentre	2		Investigator initiated			1	0	1	1	0	1	0	1	1	1	1	1	1	1	1	1	1	1	0	0	1	1	0	1			211
67		Superiority	Parallel group		Single centre	2		Investigator initiated			1	1	1	1	1	0	1	0	1	1	1	0	1	1	0	1	1	1	1	1	0	0	0	1			117
68		Superiority	Parallel group		Single centre	2		Investigator initiated			1	0	1	1	1	1	0	1	1	0	1	0	1	1	1	1	0	1	1	1	0	1	0	1			116
69		Non-inferiority/Equivalence	Parallel group		Multicentre	2		Investigator initiated			1	1	1	0	0	1	0	0	0	0	1	0	1	1	0	0	1	1	0	1	0	0	0	0			104
70		Superiority	Parallel group		Multicentre	2		Investigator initiated			1	1	1	1	1	1	1	0	1	1	1	1	1	1	1	1	1	1	1	1	1	1	0	0			100
71		Superiority	Parallel group		Single centre	2		Investigator initiated			1	1	1	1	1	1	0	1	1	0	1	1	1	1	1	1	1	1	1	1	1	1	1	1			85
72		Superiority	Parallel group		Single centre	2		Investigator initiated			1	1	1	1	1	1	0	1	1	0	1	0	1	1	1	1	0	1	1	1	0	1	0	1			87
73		Superiority	Factorial		Multicentre	4		Investigator initiated			1	1	1	1	0	1	0	1	1	1	1	1	1	1	1	1	1	1	0	1	0	1	0	0			136
74		Superiority	Parallel group		Multicentre	2		Investigator initiated			1	0	1	1	0	0	0	1	1	1	1	1	0	0	1	1	1	1	1	1	1	1	0	1			115
75		Superiority	Factorial		Multicentre	4		Investigator initiated			0	1	1	0	0	1	0	1	1	1	1	1	1	1	1	1	1	1	0	0	0	1	1	0			139
76		Superiority	Parallel group		Multicentre	2		Investigator initiated			1	1	1	1	1	1	1	1	1	1	1	1	1	1	1	1	0	1	0	1	1	0	0	0			161
77		Superiority	Parallel group		Single centre	2		Investigator initiated			1	0	1	1	0	0	1	1	1	0	1	0	0	1	1	1	0	1	1	1	1	0	0	1			56
78		Superiority	Parallel group		Single centre	2		Investigator initiated			1	1	1	1	1	1	0	1	0	0	1	0	1	1	0	0	0	1	1	1	0	1	0	0			101
79		Superiority	Parallel group		Multicentre	2		Industry			1	1	1	1	1	0	1	0	1	0	1	0	1	1	1	0	0	1	1	0	0	0	0	0			129
80		Superiority	Parallel group		Single centre	3		Investigator initiated			0	0	1	1	1	1	0	1	1	0	1	0	1	1	1	1	1	1	0	0	1	0	0	1			102
81		Superiority	Parallel group		Multicentre	2		Investigator initiated			1	1	1	1	0	1	0	1	1	1	0	0	1	1	1	0	0	1	0	0	1	0	0	0			78
82		Superiority	Parallel group		Multicentre	3		Investigator initiated			1	0	1	1	0	1	1	1	1	0	0	0	0	0	0	0	0	1	0	0	0	0	0	1			89
83		Superiority	Parallel group		Single centre	2		Investigator initiated			1	1	1	1	0	1	0	1	1	1	0	0	1	1	1	1	0	1	1	0	1	0	0	1			168
84		Superiority	Parallel group		Multicentre	2		Investigator initiated			1	0	1	1	1	1	0	1	1	0	1	1	1	1	1	1	1	1	1	1	0	1	0	0			100
85		Superiority	Cluster		Multicentre	4		Investigator initiated			0	0	1	0	1	1	1	1	1	1	1	0	1	1	0	1	0	0	0	0	0	1	0	1			78
86		Superiority	Parallel group		Multicentre	2		Investigator initiated			1	1	1	1	0	1	0	0	1	1	1	0	1	1	1	0	0	0	0	0	1	0	0	0			94
87		Superiority	Parallel group		Single centre	3		Investigator initiated			1	1	1	0	0	1	0	1	1	1	0	0	1	1	1	1	1	1	1	1	1	0	1	0			84
88		Superiority	Parallel group		Single centre	2		Investigator initiated			1	1	1	1	1	1	0	0	1	0	0	0	0	1	1	0	0	1	1	1	0	0	0	0			97
89		Superiority	Parallel group		Multicentre	2		Investigator initiated			1	1	1	1	1	1	0	1	1	0	1	1	1	1	1	1	1	1	1	1	0	1	0	1			103
90		Superiority	Parallel group		Multicentre	2		Investigator initiated			1	1	1	1	1	1	1	0	1	1	1	0	1	1	0	1	1	1	0	1	1	0	0	0			86
91		Superiority	Parallel group		Multicentre	2		Industry			1	1	1	1	1	1	1	1	1	1	0	1	1	1	1	1	1	1	1	1	1	0	0	1			129
92		Superiority	Cluster		Multicentre	2		Investigator initiated			1	0	1	1	0	0	0	0	1	1	1	0	1	1	0	1	0	1	1	1	0	0	1	1			139
93		Non-inferiority/Equivalence	Parallel group		Multicentre	2		Investigator initiated			1	1	1	1	1	1	0	0	1	0	1	1	1	1	1	1	1	1	1	1	1	1	1	1			138
94		Superiority	Parallel group		Multicentre	2		Investigator initiated			1	1	1	1	1	1	1	1	1	1	1	1	1	1	1	1	1	1	1	0	1	0	0	0			144
95		Superiority	Parallel group		Multicentre	2		Industry			1	1	1	1	0	1	0	1	1	0	1	1	1	1	1	0	1	1	1	1	1	1	1	1			67
96		Superiority	Parallel group		Multicentre	2		Investigator initiated			1	1	1	1	1	1	1	1	1	1	1	1	1	1	1	1	1	1	0	1	1	1	0	0			63
97		Superiority	Parallel group		Multicentre	2		Investigator initiated			1	1	1	1	1	1	0	1	1	1	1	1	1	1	1	1	0	1	1	0	1	0	0	0			56
98		Superiority	Parallel group		Multicentre	2		Investigator initiated			1	1	1	1	1	1	1	1	1	0	1	1	1	1	0	0	0	1	1	0	0	1	1	1			146
99		Superiority	Parallel group		Single centre	2		Investigator initiated			1	1	1	1	0	1	0	1	1	0	1	1	1	1	1	0	1	1	1	1	1	0	0	0			126
100		Superiority	Parallel group		Multicentre	2		Investigator initiated			1	0	1	1	1	1	1	1	1	0	0	0	1	1	1	1	0	1	1	1	1	1	0	0			147
101		Superiority	Parallel group		Multicentre	2		Investigator initiated			1	1	1	1	1	1	1	1	0	0	0	1	1	1	1	1	0	1	1	0	1	1	0	1			191
102		Non-inferiority/Equivalence	Parallel group		Multicentre	2		Investigator initiated			1	1	1	1	0	1	0	1	1	1	1	1	1	1	1	0	0	1	1	1	0	0	0	0			69
103		Superiority	Parallel group		Single centre	4		Investigator initiated			1	0	1	1	0	1	0	1	1	1	1	1	1	1	1	1	0	0	0	1	0	0	0	0			64
104		Superiority	Parallel group		Multicentre	2		Investigator initiated			1	1	1	1	1	0	0	0	1	1	1	0	1	1	1	0	1	1	1	1	0	0	0	1			222
105		Superiority	Parallel group		Multicentre	2		Investigator initiated			1	1	1	1	1	1	0	1	1	1	1	0	1	1	1	1	0	1	1	0	0	1	0	0			103
106		Superiority	Parallel group		Multicentre	2		Investigator initiated			1	1	1	1	1	1	0	1	1	1	1	0	1	1	1	1	0	1	0	0	0	0	0	1			90
107		Non-inferiority/Equivalence	Parallel group		Multicentre	2		Investigator initiated			1	0	1	1	1	1	0	1	1	0	1	0	1	1	0	1	1	1	1	1	1	0	0	1			49
108		Non-inferiority/Equivalence	Parallel group		Multicentre	2		Industry			1	0	1	1	1	1	1	1	1	1	1	1	1	1	1	1	0	1	1	1	0	1	0	0			111
109		Superiority	Parallel group		Multicentre	2		Investigator initiated			1	1	1	1	0	1	0	0	0	0	0	1	1	1	1	0	0	1	1	1	1	1	1	1			46
110		Superiority	Parallel group		Single centre	2		Investigator initiated			1	1	1	1	1	1	0	0	1	1	1	1	1	1	1	1	0	1	0	1	0	1	1	0			125
111		Superiority	Parallel group		Multicentre	3		Investigator initiated			0	1	1	1	0	1	0	0	1	0	1	1	0	0	0	0	0	1	0	0	0	1	0	0			147
112		Superiority	Parallel group		Multicentre	2		Investigator initiated			1	1	1	1	1	0	1	0	0	0	1	0	1	1	0	0	0	1	0	1	1	0	1	0			252
113		Superiority	Cluster		Multicentre	3		Investigator initiated			1	0	1	1	0	1	0	1	1	0	1	0	1	1	1	1	1	1	0	1	1	0	0	0			62
114		Superiority	Parallel group		Multicentre	2		Investigator initiated			1	1	1	1	1	0	0	0	1	1	1	0	1	1	1	1	0	1	1	1	1	0	0	0			150
115		Superiority	Other (define)		Multicentre	2		Investigator initiated			1	1	1	1	1	1	0	0	1	1	0	0	1	1	1	1	1	1	1	0	1	0	1	1			77
116		Superiority	Cluster		Multicentre	2		Investigator initiated			1	0	0	1	1	1	0	0	1	1	0	0	1	1	1	0	0	1	1	1	0	0	0	0			107
117		Superiority	Parallel group		Single centre	2		Investigator initiated			1	1	1	1	0	1	0	0	1	0	1	1	1	1	1	0	0	1	0	1	0	1	1	1			54
118		Superiority	Parallel group		Multicentre	2		Investigator initiated			0	0	0	0	0	0	0	1	0	0	0	0	0	1	1	1	1	1	0	1	0	0	0	0			116
119		Superiority	Cluster		Multicentre	2		Investigator initiated			1	1	1	1	1	1	0	1	1	1	1	1	1	1	1	0	1	1	1	1	0	1	1	1			174
120		Superiority and non-inferiority	Parallel group		Multicentre	3		Investigator initiated			1	0	1	1	0	0	0	1	1	1	1	1	1	1	1	1	0	1	0	0	1	1	0	0			134
121		Superiority	Parallel group		Single centre	3		Investigator initiated			1	0	1	1	0	1	1	0	1	1	1	1	1	1	0	0	0	1	0	1	0	0	0	1			130
122		Non-inferiority/Equivalence	Parallel group		Single centre	2		Investigator initiated			1	0	1	1	1	1	1	1	1	0	1	0	0	0	1	0	0	1	0	1	1	0	0	1			41
123		Superiority	Parallel group		Single centre	2		Investigator initiated			1	1	1	1	1	1	0	1	1	1	0	1	1	1	1	1	0	1	1	1	1	1	0	0			57
124		Superiority	Parallel group		Multicentre	2		Investigator initiated			1	1	1	1	1	1	1	1	0	0	1	1	1	1	1	1	1	1	1	0	1	1	1	0			128
125		Superiority	Parallel group		Multicentre	2		Industry			1	1	1	1	1	1	1	1	1	0	1	1	1	1	0	0	1	1	1	1	1	0	1	0			74
126		Superiority	Cluster		Multicentre	2		Investigator initiated			1	1	1	1	1	1	0	1	1	1	1	0	1	1	1	1	1	1	1	1	1	0	1	1			125
127		Superiority	Factorial		Multicentre	4		Investigator initiated			1	1	1	0	1	1	1	0	1	1	1	0	1	1	1	1	1	1	1	1	1	1	0	1			99
128		Superiority	Parallel group		Multicentre	2		Investigator initiated			1	1	1	1	1	0	1	1	1	1	0	1	1	1	1	1	1	1	1	1	0	1	0	0			106
129		Superiority	Parallel group		Multicentre	2		Investigator initiated			1	1	1	1	1	1	0	1	1	0	1	1	1	1	1	1	1	1	1	1	1	1	1	0			155
130		Superiority	Parallel group		Multicentre	2		Investigator initiated			1	1	1	1	1	1	0	1	1	0	0	1	1	1	0	0	1	1	0	0	0	1	0	1			123
131		Superiority	Factorial		Single centre	4		Investigator initiated			1	0	1	1	0	1	1	1	1	1	1	0	1	1	0	0	0	1	0	1	0	1	1	0			106
132		Superiority	Parallel group		Multicentre	2		Investigator initiated			1	1	1	1	1	1	0	1	1	0	1	0	1	1	0	0	0	1	1	1	0	1	0	0			63
133		Superiority	Parallel group		Single centre	2		Investigator initiated			1	1	1	1	1	1	0	0	1	1	1	0	1	0	0	0	0	1	1	1	1	1	1	0			113
134		Superiority	Parallel group		Multicentre	2		Investigator initiated			1	1	1	1	0	1	1	1	1	1	1	1	1	1	1	1	0	1	1	1	0	0	0	1			11
135		Superiority	Parallel group		Multicentre	2		Investigator initiated			1	0	1	1	1	1	0	1	1	1	0	1	1	1	1	1	0	1	0	1	1	1	0	1			198
136		Superiority	Parallel group		Multicentre	3		Industry			1	1	1	1	1	1	0	1	1	0	1	0	1	1	0	0	0	1	0	1	1	1	0	1			109
137		Superiority	Parallel group		Single centre	2		Investigator initiated			1	1	1	1	0	0	0	1	1	1	1	0	1	1	0	0	0	1	0	1	0	0	0	1			120
138		Superiority	Parallel group		Multicentre	2		Investigator initiated			1	1	1	1	0	1	0	1	1	1	1	1	1	1	1	1	1	0	0	0	1	1	0	1			68
139		Superiority	Parallel group		Multicentre	2		Industry			1	1	1	1	0	0	0	1	0	1	0	0	1	1	1	0	0	1	0	0	1	1	1	1			110
140		Superiority	Parallel group		Multicentre	2		Investigator initiated			1	1	1	1	1	1	1	1	1	0	0	1	0	0	0	1	0	1	0	0	0	0	0	0			132
141		Superiority	Parallel group		Multicentre	2		Investigator initiated			1	1	1	1	1	0	0	0	0	0	0	0	1	1	1	0	1	1	1	1	0	0	0	0			69
142		Superiority	Parallel group		Multicentre	2		Investigator initiated			1	1	1	1	1	0	0	1	1	0	1	1	1	1	1	0	1	1	1	1	1	1	0	1			57
143		Superiority	Cluster		Multicentre	2		Investigator initiated			1	1	1	1	1	1	0	1	1	1	0	1	0	0	1	1	0	1	1	1	1	0	0	0			61
144		Superiority	Parallel group		Single centre	2		Investigator initiated			1	1	1	1	1	1	1	1	1	0	0	1	1	1	1	1	0	1	0	1	1	1	1	1			10
145		Superiority	Parallel group		Multicentre	2		Investigator initiated			1	1	1	1	1	1	0	1	1	1	1	0	1	1	0	1	1	1	0	1	1	0	0	1			75
146		Superiority	Parallel group		Multicentre	2		Investigator initiated			1	1	1	1	1	1	0	1	1	1	1	1	1	1	1	0	0	1	0	0	1	0	0	0			122
147		Superiority	Parallel group		Multicentre	2		Investigator initiated			1	1	1	1	1	1	0	1	1	1	1	0	1	1	0	1	1	1	1	1	1	1	0	1			122
148		Superiority	Parallel group		Single centre	2		Investigator initiated			1	0	1	1	1	1	0	1	1	1	1	1	1	1	1	1	0	1	1	1	1	0	1	0			118
149		Superiority	Parallel group		Multicentre	2		Investigator initiated			1	1	1	1	0	1	0	1	1	1	1	1	1	1	1	1	1	1	0	0	0	0	0	1			171
150		Superiority	Parallel group		Multicentre	2		Investigator initiated			1	1	1	1	1	1	1	1	1	1	1	0	1	1	0	1	1	1	1	1	1	1	1	1			120
151		Superiority	Parallel group		Single centre	2		Investigator initiated			1	1	1	1	1	1	0	1	1	0	1	1	1	1	0	1	1	1	1	1	1	1	0	0			105
152		Non-inferiority/Equivalence	Parallel group		Single centre	2		Investigator initiated			0	1	1	1	1	1	1	1	1	1	1	1	1	1	1	1	1	1	1	1	1	1	0	0			105
153		Non-inferiority/Equivalence	Parallel group		Single centre	2		Investigator initiated			0	1	1	1	1	1	0	1	1	1	0	1	1	1	1	1	0	1	0	1	0	1	0	1			163
154		Superiority	Parallel group		Single centre	3		Investigator initiated			0	0	1	1	0	1	0	1	1	0	0	1	0	0	0	1	1	1	0	1	0	1	0	1			78
155		Superiority	Parallel group		Multicentre	2		Investigator initiated			1	1	1	1	1	1	0	1	1	1	1	1	1	1	1	1	1	1	1	0	1	0	0	1			60
156		Superiority	Parallel group		Single centre	2		Investigator initiated			1	1	1	1	0	1	0	0	1	0	1	0	1	1	1	1	0	1	0	1	0	0	0	0			87
157		Superiority	Parallel group		Multicentre	2		Investigator initiated			1	1	1	1	1	1	1	1	1	0	1	1	1	1	1	0	1	1	0	1	0	0	0	0			49
158		Superiority	Parallel group		Multicentre	2		Investigator initiated			1	1	1	1	1	1	0	1	1	0	1	1	1	1	1	0	1	1	1	1	1	1	1	1			268
159		Superiority	Parallel group		Single centre	2		Investigator initiated			1	1	1	1	1	1	0	1	1	0	1	0	1	1	0	0	1	1	0	0	0	0	1	0			128
160		Superiority	Parallel group		Single centre	2		Investigator initiated			1	1	1	1	1	1	0	1	1	0	0	0	1	1	0	1	0	1	0	1	0	0	0	1			145
161		Superiority	Parallel group		Single centre	2		Investigator initiated			1	0	1	1	0	1	1	1	1	0	0	0	1	1	0	1	0	1	0	1	0	0	0	1			192
162		Non-inferiority/Equivalence	Parallel group		Multicentre	2		Investigator initiated			1	1	1	1	1	1	0	1	1	1	1	1	1	1	1	0	0	1	1	1	0	1	0	1			170
163		Superiority	Parallel group		Multicentre	2		Investigator initiated			1	1	1	1	1	1	0	0	1	0	1	0	1	1	1	0	0	0	1	0	1	1	0	0			197
164		Superiority	Parallel group		Single centre	2		Investigator initiated			1	0	1	1	0	0	1	1	1	0	0	1	1	1	1	1	0	1	1	0	0	0	0	1			140
165		Superiority	Parallel group		Multicentre	3		Investigator initiated			1	0	1	1	1	1	0	1	1	1	1	1	1	1	1	1	1	1	0	1	1	1	1	0			211
166		Non-inferiority/Equivalence	Parallel group		Multicentre	2		Investigator initiated			0	0	1	1	1	1	0	1	0	0	1	0	1	1	1	0	0	1	1	1	0	0	0	0			164
167		Superiority	Crossover		Multicentre	2		Investigator initiated			0	0	1	1	1	1	1	1	1	0	0	0	1	1	1	0	0	1	1	1	0	0	1	0			116
168		Superiority	Split body		Single centre	2		Investigator initiated			0	0	1	1	0	1	1	1	1	0	1	1	0	1	1	0	0	1	0	1	0	1	0	1			203
169		Superiority	Parallel group		Single centre	2		Investigator initiated			1	1	1	1	0	1	0	1	1	1	0	1	0	1	1	1	1	1	1	0	1	1	1	0			169
170		Superiority	Cluster		Multicentre	2		Investigator initiated			1	0	1	1	1	1	0	0	1	1	1	1	1	1	1	1	1	1	1	1	1	0	0	1			166
171		Superiority	Parallel group		Single centre	2		Investigator initiated			1	1	1	1	0	1	1	1	1	1	1	1	1	1	1	1	1	1	0	1	1	1	1	1			189
172		Superiority and non-inferiority	Parallel group		Multicentre	2		Industry			1	1	1	1	1	1	0	1	1	0	1	1	1	1	1	0	0	1	1	0	1	1	1	0			60
173		Superiority and non-inferiority	Parallel group		Multicentre	2		Investigator initiated			1	1	1	1	1	1	1	1	0	0	1	0	1	1	0	0	0	1	1	0	0	0	0	1			111
174		Superiority and non-inferiority	Other (define)		Multicentre	4		Investigator initiated			1	1	1	1	0	1	1	1	1	0	0	0	1	1	1	0	0	1	1	1	1	1	0	1			150
175		Superiority	Parallel group		Multicentre	2		Investigator initiated			1	1	1	1	1	1	1	1	1	0	1	0	1	1	1	1	1	1	1	1	1	1	1	1			133
176		Superiority	Parallel group		Multicentre	2		Investigator initiated			1	0	1	1	1	1	0	1	1	1	0	0	1	1	1	1	0	1	1	1	1	0	0	1			202
177		Superiority	Other (define)		Multicentre	2		Investigator initiated			1	1	1	1	1	1	1	0	1	1	1	1	1	1	0	1	0	1	1	0	1	0	1	1			179
178		Superiority	Parallel group		Single centre	2		Investigator initiated			1	0	1	1	1	1	0	1	1	1	1	0	0	1	0	0	0	1	1	1	0	0	0	1			203

## Sheet: eTable 9
ID Name	Explanation
Nr	All studies included in main analysis; numbered from 1 to 178
ID	ID for each manuscript as it was provided by the journal; this data is not provided as it would allow identifying seperate studies
Hypothesis	Hypothesis of the study (possible answeres: Superiority; Non-inferiority/Equivalence; Superiority and non-inferiority; Unclear)
Design	Study design (possible answeres: Parallel group; Cluster; Crossover; Cluster-crossover; Factorial; Split body; Other (define))
Design other	Specific other study design in case the selection from variable "Design" did not match; this data is not provided as it would allow identifying seperate studies
Centres	Explanation if the study was multicentric, single-centre, or if this was unclear
Trial arms	Number of trial arms (possible answeres: 2, 3, 4, >4)
Planned sample size	The planned sample size of the trial; this data is not provided as it would allow identifying seperate studies
Sponsor	Explanation if the study was sponsered by industry or investigator initiated (meaning non-industry sponsored)
Intervention	The type of interventio that was assessed (e.g. drug, device, herbal, psychological); this data is not provided as it would allow identifying seperate studies
Medical speciality	The medical speciality to which the treated patients can be allocated to (e.g. neurology, cardiovascular, respiratory, COVID-19); this data is not provided as it would allow identifying seperate studies
Outcome (1): The specific measurement variable of the primary outcome which corresponds to the data collected directly from trial participants (e.g. Beck Depression Inventory score, all-cause mortality)	Reporting item (1=adequately reported; 0=not adequately reported): Sub-item 1 of the item "outcome". Was it clear how the primary endpoint was measured?
Outcome (2): The time point of the primary outcome (if time to event [e.g. overall survival] the follow-up period or censoring point)	Reporting item (1=adequately reported; 0=not adequately reported): Sub-item 2 of the item "outcome". Was the time point of the primary outcome clear (list of multiple timepoints not acceptable if not clearly considered in sample size calculation; if time to event [e.g. overall survival] the follow-up period or censoring point)?
Sample size (1): Total and per group sample size (including α-value and power)	Reporting item (1=adequately reported; 0=not adequately reported): Sub-item 1 of the item "sample size". Was the total and per arm sample size clear?
Sample size (2): Which outcome was used for the sample size calculation	Reporting item (1=adequately reported; 0=not adequately reported): Sub-item 2 of the item "sample size". Was it clear which outcome was used for the sample size calculation?
Sample size (3): The values assumed for the outcome in each study group or for one study group plus effect size	Reporting item (1=adequately reported; 0=not adequately reported): Sub-item 3 of the item "sample size". Were the values assumed for the outcome in each study group or for one study group plus effect size reported?
Sample size (4): A rationale or reference for the outcome values assumed for each study group	Reporting item (1=adequately reported; 0=not adequately reported): Sub-item 4 of the item "sample size". Was a rationale given for the assumed values in "sample size (3)"?
Sample size (5): Type of statistical test used	Reporting item (1=adequately reported; 0=not adequately reported): Sub-item 5 of the item "sample size". Was the statistical test for the sample size calculation reported?
Sample size (6): Adjustment for losses to follow-up, or an explanation why this was not taken into account	Reporting item (1=adequately reported; 0=not adequately reported): Sub-item 6 of the item "sample size". Was an adjustment for losses to follow-up done, or an explanation given why this was not taken into account?
Recruitment (1): The location of recruitment (e.g. emergency department, community)	Reporting item (1=adequately reported; 0=not adequately reported): Sub-item 1 of the item "recruitment". Was the location of the recruitment specified?
Recruitment (2): The person who will identify patients (e.g. GP, surgeon, study nurse)	Reporting item (1=adequately reported; 0=not adequately reported): Sub-item 2 of the item "recruitment". Was it clear who will recruit the patients?
Recruitment (3): The expected recruitment rate or duration of recruitment	Reporting item (1=adequately reported; 0=not adequately reported): Sub-item 3 of the item "recruitment". Did the article provide any information about the expected recruitment rate?
Allocation implementation: The person(s)who will enrol/assign participants	Reporting item (1=adequately reported; 0=not adequately reported): Was the person conducting the allocation (e.g. login into randomisation system/opening envelopes) specified?
Blinding (1): Blinding status of trial participants	Reporting item (1=adequately reported; 0=not adequately reported): Sub-item 1 of the item "blinding". Is the blinding status of trial participants clear?
Blinding (2): Blinding status of care providers	Reporting item (1=adequately reported; 0=not adequately reported): Sub-item 2 of the item "blinding". Is the blinding status of care providers clear?
Blinding (3): Blinding status of outcome assessor for primary outcome	Reporting item (1=adequately reported; 0=not adequately reported): Sub-item 3 of the item "blinding". Is the blinding status of outcome assessors clear?
Data collection methods: The person(s) who will collect data for the primary outcome	Reporting item (1=adequately reported; 0=not adequately reported): Is it clear who will collect the data for the primary endpoint?
Data collection methods –retention: Strategies to promote participant retention and complete follow up (e.g. phone call reminders, financial compensation)	Reporting item (1=adequately reported; 0=not adequately reported): Was anything stated about retention and how retention rates might be improved (e.g. phone call reminders, financial compensation, not considered an issue)?
Statistical methods (1): The main analysis of the primary outcome including the analysis methods to be used for statistical comparisons	Reporting item (1=adequately reported; 0=not adequately reported): Sub-item 1 of the item "statistical methods". Was the main analysis of the primary outcome including the analysis methods to be used for statistical comparisons clear?
Statistical methods (2): The effect measure for the primary outcome (e.g. OR, RR, difference in means)	Reporting item (1=adequately reported; 0=not adequately reported): Sub-item 2 of the item "statistical methods". Was an effect measure defined (such as OR, RR, difference in means)?
Statistical methods (3): Significance level and/or intended use of confidence intervals	Reporting item (1=adequately reported; 0=not adequately reported): Sub-item 3 of the item "statistical methods". Was the significance level and/or intended use of confidence intervals reported?
Population analysis (1): Clear indication of which participants will be included in the main analysis.Simply stating intention-to-treat or per-protocol without further specification is not sufficient.	Reporting item (1=adequately reported; 0=not adequately reported): Sub-item 1 of the item "population analysis". Was it clearly indicated which participants will be included in the main analysis? Simply stating intention-to-treat or per-protocol without further specification is not sufficient.
Population analysis (2): How missing data will be handled (or a description of why missing data is unlikely)	Reporting item (1=adequately reported; 0=not adequately reported): Sub-item 2 of the item "population analysis". Was there any description how missing data will be handled (or if missing data is unlikely)?
Access to data: A description of who will have access to the full dataset after the trial and whether individual patient data will be shared in any form with other researchers, the public and patients.	Reporting item (1=adequately reported; 0=not adequately reported): Did the protocol descripe who will later have access to the study data?
Randomisation arm	To which randomisation arm the manuscript was allocated to (1=intervention arm; 0=control arm)
Date Sent To EIC	Date when the manuscript was allocatd to an editor at journal level; this data is not provided as it would allow identifying seperate studies and journals
Decision date	Date when the first decision was communicated from the editor to the corresponding author; this data is not provided as it would allow identifying seperate studies and journals
days_until_decision	Duration in days from when the manuscript was allocated to an editor until the first decision was communicated to the corresponding author
